# Supplementary material for: Identification MNS1, FRZB, OGN, LUM, SERP1NA3 and FCN3 as the potential immune-related key genes involved in ischaemic cardiomyopathy by random forest and nomogram
Source: Aging (Albany NY). 2023 Feb 27;15(5):1475–95. doi: 10.18632/aging.204547 (PMC10042686; doi:10.18632/aging.204547)
Supplement: Supplementary Table 6 [file aging-15-204547-s007.xls]

## Sheet: Additional Table S6
Supplementary Table 6. Immune cell distribution pattern between the ICM and control samples.
Mixture	B cells naive	B cells memory	Plasma cells	T cells CD8	T cells CD4 naive	T cells CD4 memory resting	T cells CD4 memory activated	T cells follicular helper	T cells regulatory (Tregs)	T cells gamma delta	NK cells resting	NK cells activated	Monocytes	Macrophages M0	Macrophages M1	Macrophages M2	Dendritic cells resting	Dendritic cells activated	Mast cells resting	Mast cells activated	Eosinophils	Neutrophils
GSM1053922	0.0960154	0	0.0419262	0.173876	0	0.0317083	0	0	0.105526	0	0.0235512	0.0776364	0.148556	0	0.0315941	0.17407	0	0.0453576	0.0501822	0	0	0
GSM1053929	0.139503	0	0.1313	0.0911821	0	0.0578047	0	0	0.099936	0	0.0382141	0.0572744	0.183874	0	0.00446392	0.196416	0	3.26e-05	0	0	0	0
GSM1053939	0.0825393	0	0.0915906	0.0935589	0	0.0665448	0	0	0.0474763	0	0	0.0818032	0.175854	0	0.0060945	0.234319	0	0	0.120219	0	0	0
GSM1053940	0.0803088	0	0.0643025	0.190033	0	0.0370755	0	0	0.0660713	0	0.0118602	0.0648146	0.154279	0	0.00869672	0.202015	0	0	0.120543	0	0	0
GSM1053942	0.133255	0	0.0434875	0.147791	0	0	0	0	0.0576754	0	0.00497859	0.051335	0.126662	0	0.131502	0.173989	0	0.0152734	0.112923	0	0	0.00112886
GSM1379830	0.0901572	0	0.132447	0.029071	0	0.152296	0	0	0.132713	0	0.0545668	0.111203	0.15445	0	0	0.107376	0	0.000553085	0.0351673	0	0	0
GSM1379831	0.00836068	0	0.226061	0	0	0.231558	0	0	0	0	0.0145639	0.0945137	0.124235	0	0.00963215	0.261542	0	0	0.0295337	0	0	0
GSM1379832	0.100412	0	0.0654465	0.0775655	0	0.0459557	0	0	0.115131	0	0	0.0743017	0.0928752	0	0	0.365892	0	0.0217028	0.0407177	0	0	0
GSM1379833	0	0	0.196399	0.0137109	0	0.167615	0	0	0	0	0.0632753	0.0910608	0.102372	0	0	0.313479	0	0.00404962	0.04759	0	0.00044846	0
GSM1379834	0.171924	0	0.10699	0.193644	0	0	0	0	0.0961344	0	0.019929	0.0995588	0.137417	0	0	0.122965	0	0	0.0514386	0	0	0
GSM1379835	0.00529824	0	0.241676	0.0285847	0	0.129335	0	0	0.0551239	0	0.140284	0.0725976	0.139435	0	0	0.147884	0	0.00114676	0.0386348	0	0	0
GSM1379836	0.039232	0	0.113706	0.0879605	0	0.253188	0	0	0.0204115	0	0.043107	0.00250787	0.145684	0	0.020155	0.247093	0	0	0.0269553	0	0	0
GSM1379837	0.0309149	0	0.133087	0.0523349	0	0.156961	0	0	0.0745305	0	0.0128675	0.10544	0.197447	0	0	0.174462	0	0	0.0489905	0	0.012964	0
GSM1379838	0	0	0.0837857	0.10883	0	0.0724405	0	0	0.0839069	0	0.0514731	0.070279	0.15458	0	0.00796592	0.30825	0	0	0.0584885	0	0	0
GSM1379839	0.0595956	0	0.0371838	0.153203	0	0.119634	0	0	0.0256683	0	0.0525543	0.077755	0.15492	0	0	0.226587	0	0.0156293	0.0766017	0	0.000667445	0
GSM1379840	0.0691001	0	0.050299	0.0966157	0	0.0580052	0	0	0.0859782	0	0.0665602	0.062211	0.175147	0	0	0.232817	0	0	0.103266	0	0	0
GSM1379841	0.011799	0	0.0232369	0.168153	0	0.150065	0	0	0.0303266	0	0.0312473	0.0670406	0.159895	0	0	0.236356	0	0.0368034	0.085078	0	0	0
GSM1379842	0.0557064	0	0.0552172	0.119341	0	0.0383943	0	0	0.0586663	0	0.0154944	0.0609289	0.112668	0	0	0.386239	0	0.000853922	0.0964913	0	0	0
GSM1379843	0	0	0.151828	0.00684157	0	0.251291	0	0.00245895	0	0	0	0.119366	0.0969665	0	0	0.334705	0	0	0.0332019	0	0.0033405	0
GSM1379844	0.0767858	0	0.0625968	0.111177	0	0.194178	0	0	0.0327848	0	0.00110531	0.0723587	0.15023	0	0.004208	0.229217	0	0	0.0653576	0	0	0
GSM1379845	0	0	0.279834	0.0361509	0	0.168877	0	0	0	0	0.00615159	0.105852	0.184161	0	0	0.118368	0	0.012491	0.0881139	0	0	0
GSM1379846	0.0402131	0	0.0584161	0.103905	0	0.0851172	0	0	0.114865	0	0.0552631	0.0747507	0.198762	0	0.016844	0.160086	0	0	0.0917787	0	0	0
GSM1379847	0.0090501	0	0.182211	0	0	0.263477	0	0	0	0	0.00208746	0.133992	0.225904	0.00926616	0.00982196	0.0918281	0	0	0.0669011	0	0.00546118	0
GSM1379848	0.0738496	0	0.0451293	0	0	0.170139	0	0	0.143725	0	0.0487282	0.099937	0.148059	0	0.011489	0.140084	0	0.0595034	0.0593562	0	0	0
GSM1379849	0	0	0.236693	0.0180092	0	0.249581	0	0	0	0	0.0144776	0.127019	0.146681	0	0	0.128863	0	0	0.0786766	0	0	0
GSM1379850	0	0	0.127856	0	0	0.312238	0	0	0	0	0.048937	0.110618	0.137734	0	0.0246482	0.194154	0	0	0.0393598	0	0.00445515	0
GSM1379851	0	0	0.288068	0	0	0.193078	0	0	0	0	0.0185749	0.133324	0.107029	0	0	0.144964	0	0.0295252	0.0854371	0	0	0
GSM1379852	0	0	0.168846	0.0164383	0	0.265997	0	0	0.0159191	0	0.0492614	0.100099	0.0591416	0	0	0.194089	0	0.0264943	0.103714	0	0	0
GSM1379853	0.105931	0	0.0284854	0.163772	0	0	0	0	0.107854	0	0	0.0717867	0.118525	0	0	0.295562	0	0.0254414	0.082642	0	0	0
GSM1379854	0.0181591	0	0.149893	0.0216601	0	0.206769	0	0.00205678	0	0	0.0287336	0.0920681	0.18433	0	0	0.203812	0	0.00616848	0.0779468	0	0.0084027	0
GSM1379855	0.109385	0	0.0837395	0.197367	0	0.145031	0	0	0	0	0.0309063	0.0362564	0.0787163	0	0.0265964	0.242339	0	0	0.0496636	0	0	0
GSM1379856	0	0	0.187255	0	0	0.273853	0	0.000168656	0	0	0.0587412	0.123243	0.160722	0	0.00642194	0.115694	0	0	0.0739014	0	0	0
GSM1379857	0.0026793	0	0.136478	0.0384258	0	0.21879	0	0	0	0	0.00822491	0.136762	0.14079	0	0	0.233377	0	0	0.0785048	0	0.00596765	0
GSM1379858	0.110589	0	0.0298971	0.197353	0	0	0	0	0.0614585	0	0	0.0637113	0.187807	0	0	0.242739	0	0.012134	0.0753991	0	0	0.0189119
GSM1379859	0	0	0.155807	0.0344418	0	0.260132	0	0	0	0	0.0185139	0.112504	0.185118	0.0113924	0.00372048	0.167608	0	0	0.0487852	0	0.00197742	0
GSM1379860	0	0	0.157417	0.0248912	0	0.193913	0	0.0202655	0	0	0	0.12528	0.182779	0	0	0.211732	0	0.0540937	0.0139709	0	0.0156573	0
GSM1379861	0.009553	0	0.0973934	0.130601	0	0.120223	0	0	0.0811284	0	0.0126786	0.0914421	0.16382	0	0.00415902	0.212935	0	0	0.0760666	0	0	0
GSM1379862	0.00864443	0	0.0542947	0	0	0.344093	0	0	0.034243	0	0.0906424	0.0247054	0.293361	0.0403122	0.0126527	0	0	0.0143099	0	0.00886949	0	0.0738715
GSM1379863	0.000637189	0	0.216803	0.0139211	0	0.180478	0	0	0	0	0.065261	0.106178	0.111812	0	0	0.162785	0	0.000405376	0.14172	0	0	0
GSM1379864	0.0432971	0	0.0880488	0	0	0.201975	0	0	0.0250861	0	0.0117661	0.102278	0.144306	0	0.0172473	0.251931	0	0.00707489	0.10699	0	0	0
GSM1379865	0.1234	0	0.0416144	0.165529	0	0.000494878	0	0	0.139287	0	0	0.088509	0.143588	0	0	0.235278	0	0	0.0622996	0	0	0
GSM1379866	0.0478995	0	0.12608	0.14597	0	0.153672	0	0	0.0444974	0	0	0.119208	0.154145	0	0	0.153748	0	0.00877963	0.0460008	0	0	0
GSM1379867	0.0799527	0	0.0942342	0.0546706	0	0.140775	0	0	0.112295	0	0	0.112799	0.154528	0	0	0.168088	0	0	0.0826582	0	0	0
GSM1379868	0	0	0.102233	0	0	0.215279	0	0	0	0	0.0365546	0.172292	0.103931	0	0	0.197103	0	0	0.172608	0	0	0
GSM1379869	0.0301079	0	0.080836	0.0676296	0	0.153305	0	0	0.111635	0	0.0349613	0.0960399	0.178142	0	0	0.161503	0	0	0.0858405	0	0	0
GSM1379870	0.091826	0	0.0375317	0.0018801	0	0.117086	0	0	0.0528212	0	0.0308179	0.0547947	0.162042	0.0146631	0.000727692	0.339728	0	0	0.0612647	0	0	0.0348175
GSM1379871	0	0	0.107997	0.0394676	0	0.181683	0	0.0494609	0	0	0.0728835	0.100695	0.179254	0	0	0.241773	0	0.0203474	0	0	0.00643829	0
GSM1379872	0.0140373	0	0.162356	0.000850334	0	0.238251	0	0	0	0	0.0353467	0.0848758	0.138564	0.0357574	0.00268293	0.147632	0	0	0.139647	0	0	0
GSM1379873	0.0147682	0	0.261714	0.0206315	0	0.209217	0	0	0	0	0	0.117616	0.101136	0	0.0227211	0.194863	0	0	0.0475696	0	0.00976311	0
GSM1379874	0.0445502	0	0.0898715	0.197748	0	0.112899	0	0	0.0515989	0	0.042979	0.104614	0.160567	0.0298165	0.0111099	0.106793	0	0	0.0474538	0	0	0
GSM1379875	0.00350732	0	0.233466	0	0	0.222949	0	0	0.00105805	0	0.0671882	0.0842349	0.0681883	0	0.0200608	0.175064	0	0	0.124284	0	0	0
GSM1379876	0	0	0.158829	0	0	0.273591	0	0	0.0103358	0	0.0144635	0.146211	0.142687	0	0	0.144706	0	0	0.0981473	0	0.0110304	0
GSM1379877	0.0916945	0	0.114883	0.113842	0	0.0891071	0	0	0.0794585	0	0	0.0759136	0.190338	0	0.00228173	0.183113	0	0	0.0593681	0	0	0
GSM1379878	0.0237315	0	0.0347863	0.065904	0	0.135518	0	0	0.0525567	0	0	0.0642972	0.246076	0	0	0.305336	0	0.0113551	0.060439	0	0	0
GSM1379880	0.0732149	0	0.0726967	0.0923745	0	0.0702684	0	0	0.064127	0	0.0539229	0.0654414	0.159466	0	0	0.287475	0	0	0.0610127	0	0	0
GSM1379881	0.0508516	0	0.107355	0.204516	0	0	0	0	0.115459	0	0.0425198	0.0829186	0.185811	0	0.00456528	0.179171	0	0	0.0268334	0	0	0
GSM1379882	0.0726419	0	0.0375854	0.128031	0	0.10006	0	0	0.0471809	0	0.0365836	0.00862314	0.170164	0	0.120768	0.15442	0	0.0131258	0.0553514	0	0	0.0554643
GSM1379883	0.000865706	0	0.164465	0.029824	0	0.197083	0	0.0329058	0.0192746	0	0.0690991	0.0638711	0.171005	0	0.0110826	0.183612	0	0.0532347	0.00050529	0	0.00317124	0
GSM1379884	0.0662175	0	0.254198	0	0.0143252	0.205716	0	0	0.000853524	0	0	0.142201	0.112157	0.0206858	0	0.11836	0	0.00784179	0.0574448	0	0	0
GSM1379885	0.00599885	0	0.206425	0.0594962	0	0.182724	0	0	0	0	0.033018	0.118638	0.139633	0	0.00976492	0.169223	0	0	0.0750798	0	0	0
GSM1379886	0.0510589	0	0.0601744	0.179083	0	0.0336245	0	0	0.06913	0	0.0121079	0.0918367	0.150417	0	0	0.288621	0	0.0147316	0.0492143	0	0	0
GSM1379887	0.0347481	0	0.0596392	0.12178	0	0.167152	0	0	0.112478	0	0.0104549	0.0950968	0.204131	0	0	0.149137	0	0	0.0298291	0	0	0.0155545
GSM1379888	0.010655	0	0.230613	0.0237349	0	0.228426	0	0	0	0	0.0212252	0.118764	0.143077	0	0	0.123899	0	0	0.0776747	0	0.0219303	0
GSM1379889	0.030867	0	0.0891009	0.152685	0	0.082687	0	0	0.036312	0	0	0.0747831	0.164897	0	0.00214444	0.275208	0	0	0.0913156	0	0	0
GSM1379890	0	0	0.162392	0.0823972	0	0.142901	0	0	0	0	0.013126	0.133425	0.0170375	0	0.0108204	0.353453	0	0	0.0832363	0	0.00121051	0
GSM1379891	0.0332536	0	0.0908427	0.216727	0	0.0404194	0	0	0.0801378	0	0.0104508	0.119892	0.159828	0.0254356	0	0.154582	0	0	0.0684305	0	0	0
GSM1379892	0.108741	0	0.0395367	0.185267	0	0.0419899	0	0	0.0852215	0	0.0536933	0.0615381	0.179512	0	0.00488267	0.195207	0	0	0.0444108	0	0	0
GSM1379893	0	0	0.108965	0.0255206	0	0.24858	0	0	0.0198409	0	0.0196895	0.137071	0.227605	0.0203149	0.00955975	0.0970372	0	0	0.0731998	0	0.0126161	0
GSM1379894	0.138809	0	0.101288	0.13697	0	0.0177431	0	0	0.0755108	0	0.0501622	0.0571153	0.133832	0	0	0.241358	0	0	0.0472115	0	0	0
GSM1379895	0.00320334	0	0.155992	0.0113647	0	0.24846	0	0	0	0	0.0461469	0.102367	0.158182	0	0	0.204451	0	0	0.066347	0	0.00348566	0
GSM1379896	0.0900503	0	0.0410494	0.15171	0	0.0851798	0	0	0.0876478	0	0.0127985	0.0828649	0.147793	0	0	0.229009	0	0	0.0718971	0	0	0
GSM1379897	0.0561002	0	0.0738194	0.110675	0	0.110824	0	0	0.0892369	0	0.00441202	0.0937472	0.207137	3.13e-05	0	0.153835	0	0	0.100183	0	0	0
GSM1379898	0	0	0.136473	0.0102336	0	0.210307	0	0	0	0	0	0.151436	0.215988	0.0068986	0.0522912	0.111858	0	0	0.101273	0	0.00324179	0
GSM1379899	0.0832843	0	0.0653598	0.143293	0	0.0622551	0	0	0.0601938	0	0.0365832	0.0329638	0.142251	0	0.00481069	0.271759	0	0	0.0791966	0	0	0.0180494
GSM1379900	0	0	0.10014	0.0272017	0	0.21404	0	0	0	0	0	0.118199	0.175848	0	0	0.318589	0	0.0138154	0.0321669	0	0	0
GSM1379901	0.00925512	0	0.0856554	0.109904	0	0.183298	0	0	0.115918	0	0	0.124066	0.255519	0	0.00149431	0.095464	0	0	0.019427	0	0	0
GSM1379902	0	0	0.19444	0.0331671	0	0.251149	0	0	0.0408256	0	0.0605178	0.0704085	0.120291	0	0.00705726	0.148828	0	0	0.0733161	0	0	0
GSM1379903	0	0	0.148323	0	0.00168537	0.241346	0	0	0	0	0.0129706	0.0952498	0.137666	0.0264704	0	0.211271	0	0.057283	0.0496908	0	0.00562214	0.0124215
GSM1379904	0	0	0.215099	0.111743	0	0.17121	0	0	0	0	0.0185696	0.11261	0.0531911	0	0	0.257116	0	0.00450351	0.049503	0	0.00209469	0.00435984
GSM1379905	0.137201	0	0.0629322	0.123663	0	0.0837793	0	0	0.137303	0	0.0478877	0.120716	0.104209	0.00117533	0	0.137717	0	0	0.0434163	0	0	0
GSM1379906	0.102504	0	0.0255315	0.15214	0	4.42e-05	0	0	0.0453112	0	0.0166694	0.0391974	0.137317	0	0.00813358	0.322197	0	0.0157136	0.108904	0	0	0.0263369
GSM1379907	0.0294786	0	0.04501	0.0917853	0	0.161284	0	0	0.00770081	0	0	0.0244673	0.234794	0	0.0374337	0.26097	0	0	0.0510076	0	0	0.0560694
GSM1379908	0.00175995	0	0.162379	0	0	0.238287	0	0	0.000966365	0	0.0339144	0.112463	0.170341	0	0	0.212083	0	0	0.0574329	0	0.010374	0
GSM1379909	0.00102016	0	0.132966	0.0635813	0	0.244545	0	0	0	0	0.0103707	0.139672	0.164586	0.0215786	0.0143232	0.129461	0	0	0.0692895	0	0.00860634	0
GSM1379910	0.046513	0	0.0858129	0.102557	0	0.0868229	0	0	0.078674	0	0.0144679	0.0653008	0.131663	0	0	0.351518	0	0	0.0357225	0	0.000948368	0
GSM1379911	0	0	0.140057	0	0	0.268209	0	0	0	0	0.0270486	0.100817	0.288852	0.0379715	0	0.0642055	0	0.00377801	0.0665816	0	0.00247938	0
GSM1379912	0	0	0.198089	0	0	0.331548	0	0	0	0	0.0115414	0.145737	0.160037	0	0.0054337	0.108542	0	0	0.0390724	0	0	0
GSM1379913	0.165068	0	0.0419643	0.303114	0	0	0	0	0.141444	0	0.0138978	0.0692912	0.123727	0	0	0.138614	0	0.00287952	0	0	0	0
GSM1379914	0	0	0.132854	0.0394522	0	0.207662	0	0	0.0462124	0	0.0308135	0.164941	0.178293	0	0	0.15703	0	0	0.0287711	0	0.0139706	0
GSM1379915	0	0	0.15046	0.103946	0	0.222796	0	0	0.065909	0	0.0419158	0.0965189	0.107698	0	0.0015523	0.15737	0	0	0.0518336	0	0	0
GSM1379918	0.0792382	0	0.0255734	0.304015	0	0	0	0	0.103226	0	0	0.0750362	0.192414	0	0	0.148141	0	0.0240284	0.0483284	0	0	0
GSM1379919	0	0	0.109069	0.11439	0	0.0805943	0	0	0.0629227	0	0.0117984	0.0615693	0.193524	0	0.0362402	0.287734	0	0	0.0414619	0	0.000696423	0
GSM1379920	0.0974721	0	0.0450137	0.163794	0	0.0948374	0	0	0.0769475	0	0	0.0921394	0.137537	0	0.00414494	0.232209	0	0	0.0559054	0	0	0
GSM1379921	0.0339226	0	0.0608901	0.130965	0	0.143683	0	0	0.0568056	0	0.0331803	0.0542503	0.154678	0	0.0422832	0.196941	0	0	0.0876379	0	0	0.00476342
GSM1379922	0.0960831	0	0.0342227	0.160322	0	0.106137	0	0	0.00309056	0	0	0.0727403	0.231643	0	0	0.154096	0	0.045556	0.0741214	0	0	0.0219888
GSM1379923	0.14375	0	0.085428	0.162206	0	0.0642756	0	0	0.0438581	0	0.0220518	0.0659004	0.145816	0	0	0.226529	0	0.00928842	0.0308951	0	0	0
GSM1379924	0.128896	0	0.0914029	0.192901	0	0.0947702	0	0	0.0619484	0	0	0.0658413	0.166556	0	0.00471656	0.11117	0	0.0171595	0.0646381	0	0	0
GSM1379925	0.0452226	0	0.0749162	0.0976949	0	0.122615	0	0	0.0817208	0	0.0371086	0.10071	0.218385	0	0.0117479	0.184934	0	0.000799616	0.0241458	0	0	0
GSM1379926	0	0	0.0588153	0.179897	0	0.0780951	0	0	0.0337419	0	0	0.0728721	0.267095	0	0.00166511	0.163388	0	0	0.115434	0	0	0.0289973
GSM1379927	0.0613791	0	0.0422901	0.188916	0	0.0733549	0	0	0.0261124	0	0.0080038	0.0485166	0.198456	0	0	0.265727	0	0	0.0494504	0	0	0.0377934
GSM1379961	0.00466873	0	0.190031	0	0	0.25593	0	0	0	0	0.0164787	0.105751	0.167114	0	0	0.153212	0	0.00974543	0.0970692	0	0	0
GSM1379962	0.0391693	0	0.0551069	0.175351	0	0.0848593	0	0	0.090965	0	0	0.0978161	0.147105	0	0	0.252385	0	0	0.0540524	0	0.00318921	0
GSM1379965	0.164982	0	0.0302325	0.150538	0	0.0392057	0	0	0.12547	0	0.0167775	0.0417526	0.140309	0	0	0.2648	0	0	0.0259325	0	0	0
GSM1379966	0.00610327	0	0.131776	0	0	0.37536	0	0	0	0	0.0202715	0.0498461	0.187601	0.0184444	0	0.15149	0	0.0300369	0	0.00960733	0.00161485	0.0178486
GSM1379967	0.0329707	0	0.037689	0.107297	0	0.114873	0	0	0.0318037	0	0	0.0854396	0.159672	0	0	0.330923	0	0	0.0993324	0	0	0
GSM1379968	0	0	0.121244	0.163946	0	0.075662	0	0	0.039954	0	0	0.0834138	0.177661	0	0	0.256494	0	0.0454091	0	0	0	0.0362158
GSM1379969	0.0317511	0	0.163783	0.0355932	0	0.200674	0	0	0	0	0.0508284	0.0851277	0.159607	0	0.00925329	0.195113	0	0	0.0536893	0	0.00232945	0.0122512
GSM1379970	0	0	0.186085	0	0	0.282756	0	0	0	0	0.0463257	0.10312	0.17178	0	0.00652571	0.151052	0	0	0.0460473	0	0.00630826	0
GSM1379971	0.123034	0	0.0492248	0.221814	0	0.174134	0	0	0.0417258	0	0	0.0470817	0.129462	0	0.0130655	0.134921	0	0.0100066	0.0555308	0	0	0
GSM1379972	0	0	0.142485	0	0	0.290764	0	0	0.0350249	0	0.0328901	0.139137	0.0184228	0	0	0.294244	0	0.0338795	0	0	0.0131528	0
GSM1379973	0.197904	0	0.0443572	0.201387	0	0	0	0	0.090139	0	0.00190671	0.0555649	0.111582	0	0.0064015	0.170944	0	0.0323385	0.0874753	0	0	0
GSM1379974	0.0314747	0	0.0775775	0.171442	0	0.0670618	0	0	0.0513573	0	0.00338174	0.0803754	0.31942	0	0	0.145854	0	0	0.0520559	0	0	0
GSM1379975	0.135879	0	0.0375388	0.129777	0	0.00805081	0.00337709	0	0.0479783	0	0	0.049934	0.0834358	0	0.00705251	0.368621	0	0.033742	0.0946143	0	0	0
GSM1379976	0.0709118	0	0.0793511	0.0785873	0	0.125963	0	0	0.123451	0	0.0456685	0.0832163	0.143688	0	0	0.226141	0	0	0.023022	0	0	0
GSM1379977	0.0272574	0	0.052016	0.141433	0	0.101868	0	0	0.112331	0	0.0065404	0.0967441	0.207716	0.0106736	0	0.158342	0	0	0.0850784	0	0	0
GSM1379978	0.0632868	0	0.0610188	0.174997	0	0.0328449	0	0	0.115388	0	0.0334876	0.0807384	0.203369	0	0.00145658	0.218882	0	0	0.0145315	0	0	0
GSM1379979	0.0522953	0	0.0753961	0.149859	0	0.114004	0	0	0.11967	0	0.0202734	0.112822	0.134561	0	0.00647646	0.164526	0	0	0.0501171	0	0	0
GSM1379980	0.0696209	0	0.0474349	0.0794363	0	0.0918527	0	0	0.0864453	0	0.0384508	0.0749871	0.209074	0	0.0142163	0.218691	0	0	0.0697907	0	0	0
GSM1379981	0.124732	0	0.114176	0.190225	0	0.0462236	0	0	0.0942678	0	0	0.100566	0.142581	0.00635303	0.00102012	0.140744	0	0	0.0391114	0	0	0
GSM1379982	0.0565229	0	0.0807638	0.151973	0	0.0854256	0	0	0.119016	0	0.053907	0.130956	0.162032	0.00157073	0	0.09697	0	0	0.0608624	0	0	0
GSM1379983	0.123349	0	0.065396	0.146405	0	0.0383179	0	0	0.0837247	0	0	0.0511443	0.137356	0	0	0.25583	0	0.0258985	0.0725788	0	0	0
GSM1379984	0	0	0.111821	0.015559	0	0.186954	0	0.00121867	0.0441598	0	0.055124	0.107261	0.0817044	0.0261991	0	0.157173	0	0.00691521	0.205911	0	0	0
GSM1379985	0.067001	0	0.042867	0.0990214	0	0.201542	0	0	0.0367442	0	0.0435372	0.0363393	0.188383	0	0	0.169362	0	0.0267839	0.00754414	0	0	0.0808745
GSM1379986	0.0713389	0	0.0404983	0.1251	0	0.114084	0	0	0.116264	0	0.0177313	0.0800504	0.137841	0	0.0025751	0.247613	0	0	0.0469031	0	0	0
GSM1379987	0	0	0.142538	0.0372575	0	0.223021	0	0.0165041	0	0	0.0925979	0.0614567	0.151057	0	0.0165488	0.235427	0	0	0	0.00927962	0.0143111	0
GSM1379988	0.14867	0	0.0434799	0.260972	0	0	0	0	0.11494	0	0.0212296	0.0414879	0.145845	0	0	0.206424	0	0.00149304	0.0154595	0	0	0
GSM1379989	0.0119671	0	0.114314	0.0627989	0	0.131438	0	0	0	0	0.0340978	0.0824352	0.145492	0	0.0176933	0.30428	0	0	0.0785402	0	0.0169441	0
GSM1379990	0.129484	0	0.0548051	0.240532	0	0	0	0	0.103364	0	0.00803018	0.0722777	0.122839	0	0	0.207782	0	0.000378194	0.0414415	0	0	0.0190671
GSM1379991	0.0577246	0	0.0854816	0.0992831	0	0.149359	0	0	0.0531172	0	0.0663531	0.0430094	0.218739	0	0.0413596	0.177305	0	0	0	0	0.00826833	0
GSM1380008	0	0	0.0867803	0.0728622	0	0.284315	0	0	0	0	0.0368803	0.142367	0.158061	0	0.0108702	0.151586	0.00106929	0	0.0535045	0	0.00170457	0
GSM1380010	0.0249025	0	0.256593	0.000373536	0	0.225864	0	0	0.0547959	0	0	0.181471	0.0954922	0	0	0.0906915	0	0.00163488	0.0681815	0	0	0
GSM1380011	0.017956	0	0.207396	0	0.0714419	0.129515	0	0	0	0	0	0.137725	0.163695	0	0	0.138655	0	0	0.126228	0	0.00738759	0
GSM1380012	0.140073	0	0.035889	0.158944	0	0	0	0	0.133924	0	0	0.0644411	0.146234	0	0	0.213886	0	0.0151286	0.0765644	0	0	0.0149157
GSM1380013	0.0232445	0	0.111479	0.121058	0	0.113146	0	0	0.111163	0	0.044571	0.102424	0.167859	0	0	0.197687	0	0.0061008	0	0	0.00126871	0
GSM1380014	0.00804017	0	0.041415	0.154435	0	0.0985104	0	0	0.0436532	0	0.0320153	0.0881266	0.202493	0	0	0.231919	0	0	0.0993928	0	0	0
GSM1380015	0.1399	0	0.0482996	0.196773	0	0	0	0	0.117345	0	0	0.0846574	0.162403	0	0	0.214866	0	0.00721112	0.0285452	0	0	0
GSM1380021	0.0792856	0	0.0961979	0.160053	0	0.126733	0	0	0.0248899	0	0.0249733	0.0618501	0.112424	0	0.010233	0.226924	0	0.0280501	0.0483861	0	0	0
GSM1380027	0.000585591	0	0.19322	0.0363417	0	0.20248	0	0	0	0	0.0833516	0.0740294	0.188617	0.0014139	0	0.169792	0	0.0121246	0.0318181	0	0.00622626	0
GSM1380122	0.00555421	0	0.130941	0.0350799	0	0.232357	0	0	0	0	0.00855641	0.095221	0.166443	0.0247828	0.00381686	0.154819	0	0	0.133152	0	0.00927709	0
GSM1380123	0	0	0.112274	0.0276873	0.0094059	0.132766	0	0	0	0	0.0276275	0.0737518	0.304491	0.0419995	0.0350168	0.108923	0	0.0312854	0.0493768	0	0	0.0453942
GSM1380124	0	0	0.221462	0.00306676	0	0.175053	0	0	0	0	0.0589613	0.108866	0.114654	0.00464967	0.00187687	0.201742	0	0	0.109668	0	0	0
GSM1053914	0.0137216	0	0.161719	0.0577516	0	0.206285	0	0	0.0312654	0	0.0256928	0.111371	0.183067	0.00067572	0.000578265	0.147766	0	0	0.0396791	0	0.0204286	0
GSM1053916	0	0	0.154729	0.0108652	0	0.27102	0	0	0	0	0.0147351	0.164663	0.11532	0	0.0147276	0.212398	0	0	0.0415425	0	0	0
GSM1053920	0	0.0358293	0.120756	0.0767582	0	0.208288	0	5.38e-05	0	0	0.0141536	0.141018	0.137854	0.0490463	0	0.161525	0	0.0241578	0.0305603	0	0	0
GSM1053921	0.162156	0	0.0252698	0.288284	0	0	0	0	0.116498	0	0	0.0830206	0.148908	0	0	0.138176	0	0	0.0376876	0	0	0
GSM1053923	0	0	0.148693	0.0728664	0	0.185624	0	0	0	0	0.0151304	0.120173	0.16531	0.0221351	0	0.122207	0	0.0126283	0.135232	0	0	0
GSM1053927	0.100427	0	0.105548	0.112429	0.000881533	0.0695905	0	0	0.0346064	0	0.00574385	0.0794948	0.151502	0	0.00293305	0.251091	0	0	0.0857534	0	0	0
GSM1053928	0	0	0.138112	0.0313583	0	0.242274	0	0	0.0150771	0	0.0152504	0.134292	0.187575	0	0	0.199533	0	0.0179952	0.0185326	0	0	0
GSM1053930	0.0479972	0	0.105438	0.188166	0	0.0587711	0	0	0.130387	0	0.0223245	0.067019	0.173923	0	0.00519964	0.160668	0	0.0190623	0.0210437	0	0	0
GSM1053931	0	0	0.159344	0.0100387	0	0.165373	0	0	0	0	0.0296363	0.127267	0.158909	0	0	0.180637	0	0.0303333	0.138462	0	0	0
GSM1053932	0.000546544	0	0.145674	0.0837141	0	0.173966	0	0	0	0	0.00328262	0.124067	0.165739	0	0	0.209763	0	0	0.093249	0	0	0
GSM1053934	0.122178	0	0.115355	0.136761	0	0.134972	0	0	0.0800037	0	0.0203574	0.0691124	0.158791	0	0	0.14342	0	0	0.0190506	0	0	0
GSM1053936	0.0624282	0	0.0736469	0.0681987	0	0.165506	0	0	0.0758693	0	0.093319	0.0622137	0.202492	0	0.0126353	0.166578	0	0	0	0.00866692	0.00844572	0
GSM1379813	0.120546	0	0.0271732	0.239597	0	0	0	0	0.0785427	0	0.0690083	0.0419592	0.170642	0	0.0219076	0.201649	0	0	0.0278895	0	0.00108522	0
GSM1379814	0.155644	0	0.0361412	0.344507	0	0	0	0	0.102707	0	0.0197897	0.0593157	0.152444	0	0	0.122311	0	0	0.00713953	0	0	0
GSM1379819	0.145277	0	0.0729918	0.206403	0	0.00745863	0.0146659	0	0.0539386	0	0	0.0650285	0.113071	0	0.000412308	0.240389	0	0	0.0803634	0	0	0
GSM1379821	0	0	0.113553	0.109039	0	0.235661	0	0	0	0	0.0146286	0.147269	0.022174	0	0.00742147	0.225136	0	0	0.125116	0	0	0
GSM1379822	0.179923	0	0.0232515	0.319184	0	0	0	0	0.112198	0	0.0559346	0.0292171	0.169906	0.0119798	0	0.0959162	0	0.0024894	0	0	0	0
GSM1379823	0.196573	0	0.0440484	0.163582	0	0.000725108	0	0	0.0720293	0	0	0.0915097	0.13301	0	0	0.198846	0	0.00876979	0.0909059	0	0	0
GSM1379824	0.000934183	0	0.160562	0.0495265	0	0.161598	0	0	0	0	0.0221238	0.0940181	0.13084	0	0.0527397	0.237303	0	0	0.0745801	0	0.0157751	0
GSM1379825	0	0	0.146447	0	0	0.245826	0	0	0	0	0.0483679	0.14263	0.124525	0	0.019267	0.210718	0	0	0.0622181	0	0	0
GSM1379826	0.132951	0	0.047582	0.243882	0	0.0444727	0.00524807	0	0.0291614	0	0.00291345	0.0559625	0.119418	0	0	0.227484	0	0.0235369	0.0673875	0	0	0
GSM1379828	0	0	0.134538	0.0935792	0	0.227402	0	0	0	0	0.0222928	0.125786	0.121935	0	0	0.198419	0	0	0.073427	0	0.00261992	0
GSM1379829	0	0	0.169599	0.00471687	0	0.216173	0	0.0159505	0	0	0.026776	0.141768	0	0	0	0.307398	0	0.0165607	0.101058	0	0	0
GSM1379928	0.0699962	0	0.100535	0.424208	0	0.0640914	0	0	0.0174529	0	0	0.0590799	0.118255	0.0208322	0.00422366	0.0679925	0	0	0.0533328	0	0	0
GSM1379930	0	0	0.113041	0.0841962	0	0.149624	0	0	0	0	0.0324595	0.0983926	0.125443	0	0	0.250057	0	0.00347482	0.142956	0	0.000356211	0
GSM1379933	0	0	0.0593569	0.0798709	0.00418112	0.144047	0	0	0	0	0.033009	0.0608011	0.161173	0	0.0154625	0.336608	0	0	0.050749	0	0	0.0547408
GSM1379938	0.0758931	0	0.0904281	0.0562825	0	0.139446	0	0	0.0527753	0	0	0.0576138	0.0303581	0.131945	0.0348174	0.231227	0	0	0.0619241	0	0	0.0372896
GSM1379943	0.00334939	0	0.191752	0.00683836	0	0.203921	0	0	0	0	0.0315526	0.129052	0.153444	0	0.0150568	0.24728	0	0	0.0166164	0	0.00113774	0
GSM1379945	0.162294	0	0.0275617	0.318477	0	0	0	0	0.09133	0	0.0250598	0.0600296	0.158942	0.0235216	0	0.0676604	0	0.0261567	0.0389665	0	0	0
GSM1379946	0.0485737	0	0.102651	0.108834	0	0.224847	0	0	0	0	0.0218888	0.0500206	0.141886	0.00208443	0.116801	0.101822	0	0	0	0.0805912	0	0
GSM1379948	0	0	0.146965	0.0376996	0	0.179537	0	0	0.0167993	0	0	0.110416	0.0928594	0	0.0737675	0.198893	0	0	0.143063	0	0	0
GSM1379949	0.137567	0	0.0620342	0.209821	0	0	0	0	0.0858984	0	0	0.0628909	0.0773755	0	0.0242672	0.217703	0	0	0.122443	0	0	0
GSM1379951	0.139959	0	0.0481866	0.168129	0	0.0542621	0	0	0.0796934	0	0	0.0461039	0.196007	0	0.030325	0.156952	0	0	0.0781124	0	0.00227003	0
GSM1379952	0.0595763	0	0.0333677	0.0932772	0	0.186838	0	0	0.000326941	0	0	0.032041	0.109235	0	0.00220238	0.411141	0	0.000546625	0.0714474	0	0	0
GSM1379953	0.136235	0	0.0504238	0.188672	0	0	0	0	0.0516896	0	0	0.0571918	0.113527	0	0	0.241147	0	0.00854447	0.152569	0	0	0
GSM1379958	0	0	0.175668	0.157026	0.0304939	0.0387847	0	0	0	0	0.0222554	0.0930788	0.197184	0.0492031	0	0.186924	0	0.000498139	0.00660091	0	0.0422831	0
GSM1379959	0	0	0.183811	0.039916	0	0.195814	0	0	0	0	0.0560763	0.0904526	0.0806477	0	0.0118074	0.311201	0	0	0.0302744	0	0	0
GSM1379960	0.035691	0	0.103313	0.253129	0	0	0	0	0.0763333	0	0.0276012	0.10541	0.220945	0	0	0.121844	0	0	0.055733	0	0	0
GSM1379964	0.00216598	0	0.145428	0.0378018	0	0.206346	0	0.0518815	0	0	0.00405524	0.120147	0.150191	0	0	0.138597	0	0.019989	0.123398	0	0	0
GSM1379992	0.0134845	0	0.112643	0.0539093	0.19664	0.0941335	0	0.0152435	0	0	0	0.0687457	0.032708	0	0.0138846	0.38355	0	0	0	0	0.0150584	0
GSM1379997	0	0	0.172491	0.0740431	0	0.170028	0	0	0	0	0	0.126817	0.0383091	0	0.00930457	0.255438	0	0	0.152876	0	0.000693334	0
GSM1379998	0	0	0.144729	0.0956046	0.0354583	0.157306	0	0	0	0	0.0286785	0.119361	0.109928	0	0.022057	0.188939	0	0	0.0768552	0	0.0210829	0
GSM1379999	0.0115666	0	0.174052	0.0262824	0	0.234689	0	0	0	0	0.0589012	0.0714614	0.0929409	0	0.0147642	0.292693	0	0.0044988	0	0.00904881	0.0091012	0
GSM1380000	0.141986	0	0.0529967	0.234222	0	0	0.0188355	0	0.0535123	0	0	0.028216	0.120418	0	0	0.238636	0	0.0181537	0.0930234	0	0	0
GSM1380001	0.0819995	0	0.147926	0	0.00976226	0.161243	0	0	0.0752105	0	0	0.0932897	0.134719	0	0.00683566	0.223931	0	0.011363	0.0537214	0	0	0
GSM1380002	0.00219221	0	0.134121	0.165649	0	0.13867	0	0	0	0	0.0252789	0.14374	0.122472	0	0.0166278	0.167587	0	0	0.0759756	0	0	0.00768729
GSM1380004	0.146839	0	0.0356808	0.198496	0	0	0	0	0.09037	0	0	0.0811256	0.12427	0	0.00765345	0.191189	0	0.0291124	0.0952635	0	0	0
GSM1380005	0.0323537	0	0.0961375	0.124117	0	0.117208	0	0	0.106072	0	0.0448213	0.0912248	0.0899722	0	0.0064421	0.219064	0	0.0664723	0.0061149	0	0	0
GSM1380007	0	0	0.192442	0	0	0.316579	0	0.00310244	0.00264788	0	0.0666602	0.118991	0.0955792	0	0.00127667	0.162135	0	0	0.0405868	0	0	0
GSM1380019	0	0	0.154928	0.0220107	0	0.253749	0	0	0	0	0.0393825	0.135272	0.069923	0	0	0.252874	0	0.0718603	0	0	0	0
GSM1380024	0.01507	0	0.17726	0.158804	0	0.13687	0	0.000748961	0	0	0.0171626	0.137915	0.117506	0.0458865	0	0.138174	0	0.0150784	0.0395233	0	0	0
GSM1380030	0.0647371	0	0.0619638	0.112628	0	0.0667353	0	0	0.124548	0	0.0664896	0.0674303	0.096224	0	0.000109099	0.250846	0	0	0.0882894	0	0	0
GSM1380040	0.162276	0	0.0418813	0.258813	0	0	0	0	0.0943037	0	0	0.0729955	0.16573	0.0250537	0	0.115428	0	0	0.0635191	0	0	0
GSM1380041	0.0586621	0	0.0285749	0.0710291	0	0.0473002	0	0	0.0497619	0	0.00305728	0.0514124	0.153744	0.180695	0	0.24188	0	0.00508813	0.0599531	0	0	0.0488417
GSM1380042	0.115425	0	0.0698643	0.182024	0	0	0	0	0.100445	0	0.0631585	0.080342	0.151995	0	0	0.204692	0	0	0.0311166	0	0.000937075	0
GSM1380043	0.167484	0	0.0170395	0.257658	0	0	0	0	0.108846	0	0.035563	0.0240995	0.169946	0	0	0.146087	0	0.0288795	0.0443985	0	0	0
GSM1380044	0	0	0.152809	0.0270699	0	0.210428	0	0	0	0	0.0521423	0.14	0.0935169	0	0	0.237027	0	0.0148364	0.07217	0	0	0
GSM1380045	0.00582472	0	0.139553	0.422589	0	0	0	0	0	0	0.00368016	0.0957197	0.00706396	0	0	0.137856	0	0	0.187713	0	0	0
GSM1380047	0.000931583	0	0.131305	0.173845	0	0	0	0	0	0	0	0.0829888	0.142757	0.0676931	0	0.235899	0	0.0355468	0.119486	0	0.00954877	0
GSM1380049	0	0	0.206861	0.062921	0	0.258349	0	0	0	0	0.0539954	0.125686	0.048568	0	0	0.0862241	0	0.0111028	0.146292	0	0	0
GSM1380051	0.104149	0	0.0695069	0.138903	0	0.208986	0	0	0.0275721	0	0.0097912	0.0522046	0.102581	0	0.000286941	0.176986	0	0.0152121	0.0938206	0	0	0
GSM1380052	0.135815	0	0.0328287	0.246211	0	0	0	0	0.135663	0	0.00271085	0.0694729	0.222566	0	0.0100546	0.110505	0	0.008975	0.0251971	0	0	0
GSM1380054	0.0774935	0	0.0846413	0.162848	0	0.0896489	0	0	0.0452738	0	0.044009	0.0925684	0.151892	0	0.00438374	0.109502	0	0	0.13774	0	0	0
GSM1380055	0	0	0.113886	0.0129411	0	0.236199	0	0	0	0	0.0426181	0.117129	0.11492	0	0	0.105716	0	0.0050506	0.25154	0	0	0
GSM1380057	0.164869	0	0.117024	0.0629169	0.0116965	0.0782998	0	0	0.109204	0	0.0947851	0.0734124	0.153772	0.0383573	0	0.0720878	0	0.00212699	0.0214477	0	0	0
GSM1380060	0.0443355	0	0.0933577	0.22404	0	0	0	0	0.103846	0	0.0509247	0.0596109	0.183942	0	0.00898649	0.14377	0	0	0.0871864	0	0	0
GSM1380061	0.182593	0	0.0854555	0.0804096	0	0.0686876	0	0	0.0843135	0	0.00932493	0.0712747	0.070859	0.0143073	0	0.140584	0	0.022301	0.111884	0	0	0.0580062
GSM1380063	0.0830481	0	0.0235243	0.111037	0	0.077741	0	0	0.0353811	0	0.012972	0.0809595	0.1767	0	0.0133661	0.273206	0	0.0195492	0.0925153	0	0	0
GSM1380064	0.00164249	0	0.117401	0.0589717	0	0.165596	0	0	0.0230925	0	0.0216125	0.122145	0.178191	0.0724494	0	0.120279	0	0.021269	0.0973498	0	0	0
GSM1380065	0	0	0.210306	0.126808	0	0.173182	0	0	0	0	0.0136358	0.127651	0.145384	0	0	0.118617	0	0.00691758	0.0774976	0	0	0
GSM1380066	0	0	0.203469	0.0509511	0	0.115903	0	0	0	0	0.00356579	0.0745833	0.186764	0	0.0207709	0.235335	0	0	0.108657	0	0	0
GSM1380067	0.0914646	0	0.025663	0.178616	0	0	0	0	0.0972224	0	0	0.0671098	0.129588	0	0	0.266239	0	0.0192153	0.124883	0	0	0
GSM1380069	0.0833785	0	0.0248419	0.107639	0	0.0766932	0.00900016	0	0.0417134	0	0.0375967	0	0.207269	0	0.0489686	0.327602	0	0	0.0352979	0	0	0
GSM1380070	0	0	0.158755	0.104092	0	0.110562	0	0	0	0	0.0325259	0.122866	0.147849	0	0.0192145	0.176278	0	0	0.127859	0	0	0
GSM1380071	0	0	0.126582	0.0548965	0	0.186121	0	0	0	0	0.0377502	0.0792166	0.160564	0	0	0.156701	0	0.0521653	0.140605	0	0	0.00539795
GSM1380074	0.0773095	0	0.07347	0.181711	0	0	0	0	0.110089	0	0.012208	0.115082	0.216892	0	0.00576165	0.158183	0	0.00224451	0.047048	0	0	0
GSM1380076	0	0	0.0875494	0	0	0.369599	0	0	0	0	0.0566416	0.155671	0.0882995	0	0.0146458	0.0243524	0	0	0.203241	0	0	0
GSM1380079	0.0601407	0	0.0970682	0.122252	0	0.0181766	0	0	0.0741984	0	0.0718296	0.0801779	0.258066	0.0451155	0	0.118241	0	0	0.0547348	0	0	0
GSM1380081	0.0966578	0	0.0375926	0.13144	0	0.0303825	0	0	0.0887987	0	0	0.0776954	0.136657	0	0	0.284051	0	0.0256695	0.0910559	0	0	0
GSM1380086	0	0	0.0895723	0.114366	0	0.230317	0	0	0	0	0	0.125756	0.11642	0.0369639	0.011761	0.106419	0	0	0.168424	0	0	0
GSM1380087	0	0	0.141537	0	0	0.151823	0	0	0	0	0.0184658	0.13289	0.0888865	0	0	0.246518	0	0.0202496	0.19963	0	0	0
GSM1380089	0.0298473	0	0.0491929	0.226431	0	0.0672316	0	0	0.0464126	0	0	0.0321736	0.169293	0	0.0212035	0.257338	0	0.0307109	0.0701658	0	0	0
GSM1380090	0.0919977	0	0.144703	0.188908	0	0.0311019	0	0	0.114279	0	0.0733448	0.0708192	0.176084	0.00210698	0.0133471	0.0387392	0	0	0.0545684	0	0	0
GSM1380091	0.00221295	0	0.230583	0.00452549	0	0.186577	0	0.00472542	0	0	0.104574	0.077453	0.161531	0	0.0067563	0.145958	0	0	0.0751052	0	0	0
GSM1380092	0	0	0.136851	0.00929723	0	0.283237	0	0	0.0186356	0	0.0467304	0.149024	0.128961	0	0.000164299	0.179799	0	0	0.0473009	0	0	0
GSM1380093	0.102072	0	0.0765179	0.0858581	0	0.0488762	0	0	0.00320963	0	0	0.0450127	0.231607	0	0	0.284618	0	0.0525581	0.0696705	0	0	0
GSM1380097	0.192012	0	0.0438152	0.171236	0	0.19579	0	0	0.0277021	0	0	0.0928892	0.123888	0.0214379	0	0.0461309	0	0.0218307	0.0632685	0	0	0
GSM1380100	0.047059	0	0.0949637	0.174072	0	0.119189	0	0	0.0835318	0	0.0160442	0.0888748	0.202974	0.0301311	0.00138213	0.0666463	0	0	0.0751314	0	0	0
GSM1380101	0.159968	0	0.0562971	0.131168	0	0.0781656	0	0	0.118668	0	0.0522792	0.105748	0.157417	0	0	0.116388	0	0	0.0233772	0	0.000524552	0
GSM1380104	0	0	0.101843	0.00145287	0	0.293225	0	0	0.0615024	0	0.0475766	0.136473	0.0608434	0.0398704	0	0.0977323	0	0.0275689	0.131911	0	0	0
GSM1380105	0	0	0.144431	0	0	0.320906	0	0	0	0	0.0418775	0.151329	0.0969166	0	0.0253702	0.171381	0	0	0.0477898	0	0	0
GSM1380106	0.120544	0	0.0280093	0.265753	0	0	0	0	0.123662	0	0.00247588	0.0560196	0.10316	0	0.0020851	0.23923	0	0.0409731	0.0180882	0	0	0
GSM1380107	0	0	0.114025	0.00961783	0	0.195324	0	0	0	0	0.0530853	0.101257	0.20748	0	0.00562299	0.114012	0	0	0.199576	0	0	0
GSM1380108	0.12642	0	0.045657	0.185686	0	0	0	0	0.117619	0	0.0119953	0.0661904	0.247218	0.0592453	0	0.0713941	0	0.0284555	0.04012	0	0	0
GSM1380109	0	0	0.133699	0.0563655	0	0.150271	0	0	0	0	0.0751091	0.156105	0.0736344	0	0	0.189052	0	0.00984752	0.155917	0	0	0
GSM1380110	0	0	0.146387	0.0122577	0	0.260612	0	0	0	0	0	0.175401	0.0723454	0	0	0.181633	0	0.0167159	0.134648	0	0	0
GSM1380111	0	0	0.191023	0.0100893	0	0.197702	0	0	0	0	0.0264829	0.112992	0.258939	0	0	0.11922	0	0.0223348	0.0612174	0	0	0
GSM1380112	0	0	0.159016	0	0.0559764	0.221683	0	0	0	0	0.00150764	0.100145	0.123379	0.0412163	0.0102635	0.258602	0	0	0.0117198	0	0.0164915	0
GSM1380113	0	0	0.13509	0	0	0.196444	0	0	0	0	0	0.204704	0.136643	0	0	0.152091	0	0	0.175028	0	0	0
GSM1380114	0	0	0.0829583	0.0540986	0	0.279023	0	0	0	0	0.0226948	0.160658	0.0469153	0	0	0.21238	0	0.0180098	0.123262	0	0	0
GSM1380115	0	0	0.121888	0.0191573	0.000426632	0.315117	0	0	0	0	0.0851265	0.0687667	0.187011	0.00485067	0	0.0908602	0	0.0278694	0.0706189	0	0.00830837	0
GSM1380116	0	0	0.0989402	0	0	0.287631	0	0.0110391	0.041678	0	0.00289413	0.14722	0.137477	0	0	0.142935	0	0.0359906	0.0550837	0	0.0267679	0.0123436
GSM1380117	0	0	0.101712	0.029031	0.0351591	0.230554	0	0	0	0	0	0.149459	0.123254	0	0.00475432	0.20832	0	0	0.117757	0	0	0
GSM1380119	0.00971037	0	0.253352	0.00054296	0	0.250998	0	0	0	0	0.0487548	0.105285	0.0737144	0.0291728	0.0197451	0.127355	0	0	0.0618361	0	0.0195342	0
GSM1380120	0.0644781	0	0.0697376	0.2739	0	0	0	0	0.128527	0	0.0559722	0.0244279	0.0964872	0.017107	0	0.177647	0	0	0.0864004	0	0	0.00531556
